# Supplementary material for: miR‐181a/b downregulation: a mutation‐independent therapeutic approach for inherited retinal diseases
Source: EMBO Mol Med. 2022 Oct 4;14(11):e15941. doi: 10.15252/emmm.202215941 (PMC9641422; doi:10.15252/emmm.202215941)
Supplement: Supplementary file 3 — Table EV1 [file EMMM-14-e15941-s001.xlsx]

## Sheet: Sheet1
TABLE EV1: List of genes and pathways down-regulated in the P347S retina with respect to wild-type (WT) at p12. In the table are reported: the Cellular Component Category (first column), the Gene Ontology (GO) term (secon column), the number of genes annotated in the category (third column), the list of genes (fourth column) and the False Discovery Rate (FDR) values (fifth column).
Annotation Cluster 1	Enrichment Score: 18.425112465755713
Category	Term	Count	Genes	FDR
GOTERM_CC_FAT	GO:0044455~mitochondrial membrane part	80	ATP5D, ATP5E, SPG7, UQCRC1, COA3, ATP5B, TIMM17B, CYC1, PINK1, PPOX, COX5A, UQCRFS1, NDUFS7, MFF, NDUFS6, UQCR10, NDUFS5, NDUFS4, ATP5L, ATP5O, NDUFS3, ANKZF1, NDUFS2, ATP5H, ATP5K, APOO, ATP5J, NDUFB11, NDUFB10, FUNDC1, COX4I2, NDUFC2, COX4I1, TMEM70, NDUFA13, COQ7, NDUFA10, NDUFA12, NDUFA11, IMMP1L, 2010107E04RIK, UQCRH, PAM16, ATP5C1, TOMM22, UQCRB, NDUFB5, NDUFB6, NDUFB7, NDUFB9, COX7B, COX7C…	7.12996e-25
GOTERM_CC_FAT	GO:0098800~inner mitochondrial membrane protein complex	61	ATP5D, ATP5E, SPG7, UQCRC1, ATP5B, TIMM17B, CYC1, COX5A, UQCRFS1, NDUFS7, NDUFS6, UQCR10, NDUFS5, NDUFS4, ATP5L, ATP5O, NDUFS3, NDUFS2, ATP5H, ATP5K, APOO, ATP5J, NDUFB11, NDUFB10, COX4I2, NDUFC2, COX4I1, NDUFA13, NDUFA10, NDUFA12, NDUFA11, IMMP1L, 2010107E04RIK, UQCRH, PAM16, ATP5C1, UQCRB, NDUFB5, NDUFB6, NDUFB7, NDUFB9, COX7C, CHCHD3, ATP5G3, NDUFB2, NDUFA4, NDUFA5, ATP5J2, NDUFA2, NDUFA3, NDU…	6.00059e-24
GOTERM_CC_FAT	GO:0098798~mitochondrial protein complex	70	ATP5D, ATP5E, SPG7, UQCRC1, ATP5B, TIMM17B, CYC1, PINK1, COX5A, UQCRFS1, NDUFS7, NDUFS6, UQCR10, NDUFS5, NDUFS4, ATP5L, ATP5O, NDUFS3, ANKZF1, NDUFS2, ATP5H, ATP5K, APOO, ATP5J, NDUFB11, NDUFB10, SUCLG1, COX4I2, NDUFC2, COX4I1, NDUFA13, NDUFA10, NDUFA12, NDUFA11, IMMP1L, 2010107E04RIK, UQCRH, PAM16, ATP5C1, TOMM22, UQCRB, NDUFB5, NDUFB6, NDUFB7, NDUFB9, COX7C, CHCHD3, TIMM13, ATP5G3, NDUFB2, TOMM…	7.72724e-24
GOTERM_CC_FAT	GO:0044429~mitochondrial part	181	SLC44A1, ROMO1, GM1818, GFER, COX5A, PDHB, MFF, SLC25A20, UQCR10, CISD1, UQCR11, SLC25A22, MRPL36, SLC25A26, HADH, ANKZF1, MRPL34, OMA1, APOO, MRPL52, MRPL51, SUCLG1, PPP1CC, COX6C, NME1, CHPF, SLC25A33, PAM16, SLC25A35, MRPL49, ATP5C1, MRPL47, MDH2, MRPS17, MRPS12, COX7B, CHCHD3, COX7C, CHCHD2, SFXN2, HSPA1B, ASL, SDHAF2, SDHAF1, FIS1, TOMM6, IVD, HARS2, MTCH1, COX6B1, MRPL55, ALDH4A1, DIABLO, P…	5.57242e-18
GOTERM_CC_FAT	GO:0005739~mitochondrion	304	LDHB, FASTKD1, LDHA, GM1818, GFER, DCPS, NT5C3, MRPL36, CRY1, DDAH2, MRPL34, APOO, MRPL52, MRPL51, BSG, SUCLG1, DCTN6, NME6, PNKP, TMEM135, GLUL, NME1, RPS14, MRPL49, ATP5C1, MRPL47, MRPL45, MTFR1L, MDH2, MDH1, GATC, ALDOA, TXN2, CHCHD3, CHCHD2, HSPA1A, SFXN2, HSPA1B, RBFA, ACAT2, ASL, SDHAF2, SDHAF1, PIN1, COX6B1, IDH1, DIABLO, MRPL55, ALDH4A1, FAM162A, PPP2R2B, GCDH, MSTO1, MAP2K2, NDUFA4L2, PH…	2.16629e-17
GOTERM_CC_FAT	GO:0098803~respiratory chain complex	42	NDUFB5, NDUFB6, UQCRC1, NDUFB7, NDUFB9, COX7B, CYC1, COX7C, COX5A, UQCRFS1, NDUFB2, NDUFS7, NDUFS6, NDUFS5, UQCR10, NDUFS4, NDUFS3, NDUFS2, NDUFA4, NDUFA5, NDUFA2, NDUFB11, NDUFA3, NDUFB10, NDUFA8, NDUFA4L2, COX4I2, NDUFC2, COX4I1, NDUFA13, NDUFA10, NDUFA1, NDUFA12, PARK7, NDUFA11, NDUFV3, SDHA, UQCRH, SDHC, NDUFV1, NDUFV2, UQCRB	3.11624e-17
GOTERM_CC_FAT	GO:0005746~mitochondrial respiratory chain	42	NDUFB5, NDUFB6, UQCRC1, NDUFB7, NDUFB9, COX7B, CYC1, COX7C, COX5A, UQCRFS1, NDUFB2, NDUFS7, NDUFS6, NDUFS5, UQCR10, NDUFS4, NDUFS3, NDUFS2, NDUFA4, NDUFA5, NDUFA2, NDUFB11, NDUFA3, NDUFB10, NDUFA8, NDUFA4L2, COX4I2, NDUFC2, COX4I1, NDUFA13, NDUFA10, NDUFA1, NDUFA12, PARK7, NDUFA11, NDUFV3, SDHA, UQCRH, SDHC, NDUFV1, NDUFV2, UQCRB	5.74744e-17
GOTERM_CC_FAT	GO:0005740~mitochondrial envelope	146	SLC44A1, ROMO1, GFER, COX5A, MFF, SLC25A20, UQCR10, CISD1, UQCR11, SLC25A22, SLC25A26, HADH, ANKZF1, OMA1, APOO, SUCLG1, PPP1CC, COX6C, NME1, SLC25A33, PAM16, SLC25A35, ATP5C1, MDH2, COX7B, CHCHD3, COX7C, CHCHD2, SFXN2, ASL, FIS1, TOMM6, IVD, MTCH1, COX6B1, DIABLO, PPP2R2B, GCDH, ATP5J2, MSTO1, NDUFA4L2, PHB, MRPS21, MPC2, NDUFV3, SLC25A11, USMG5, SARM1, CHCHD10, RNF5, NDUFV1, TOMM40L, NDUFV2, RH…	6.13696e-17
GOTERM_CC_FAT	GO:0070469~respiratory chain	44	NDUFB5, NDUFB6, UQCRC1, NDUFB7, NDUFB9, COX7B, CYC1, COX7C, COX5A, UQCRFS1, NDUFB2, NDUFS7, NDUFS6, NDUFS5, UQCR10, UQCR11, NDUFS4, NDUFS3, NDUFS2, NDUFA4, NDUFA5, NDUFA2, NDUFB11, NDUFA3, NDUFB10, NDUFA8, NDUFA4L2, CYCS, COX4I2, NDUFC2, COX4I1, NDUFA13, NDUFA10, NDUFA1, PARK7, NDUFA12, NDUFA11, NDUFV3, SDHA, UQCRH, SDHC, NDUFV1, NDUFV2, UQCRB	7.56309e-17
GOTERM_CC_FAT	GO:0005743~mitochondrial inner membrane	108	ROMO1, COX5A, SLC25A20, UQCR10, UQCR11, SLC25A22, SLC25A26, HADH, OMA1, APOO, SUCLG1, COX6C, SLC25A33, PAM16, SLC25A35, ATP5C1, MDH2, COX7B, COX7C, CHCHD3, SFXN2, MTCH1, COX6B1, GCDH, ATP5J2, NDUFA4L2, PHB, MPC2, MRPS21, NDUFV3, SLC25A11, USMG5, NDUFV1, NDUFV2, RHOT2, SLC25A19, RHBDL3, ATP5D, CYB5R3, ATP5E, SPG7, UQCRC1, COA3, ATP5B, CYC1, TIMM17B, PINK1, PPOX, UQCRFS1, NDUFAF3, RPS3, NDUFS7, NDU…	8.34986e-17
GOTERM_CC_FAT	GO:0031966~mitochondrial membrane	137	SLC44A1, ROMO1, COX5A, MFF, SLC25A20, UQCR10, CISD1, UQCR11, SLC25A22, SLC25A26, HADH, ANKZF1, OMA1, APOO, SUCLG1, PPP1CC, COX6C, NME1, SLC25A33, PAM16, SLC25A35, ATP5C1, MDH2, COX7B, COX7C, CHCHD3, SFXN2, ASL, FIS1, TOMM6, IVD, MTCH1, COX6B1, PPP2R2B, GCDH, ATP5J2, MSTO1, NDUFA4L2, PHB, MRPS21, MPC2, NDUFV3, SLC25A11, USMG5, SARM1, RNF5, NDUFV1, TOMM40L, NDUFV2, RHOT1, RHOT2, SLC25A19, RHBDL3, A…	4.88501e-16
GOTERM_CC_FAT	GO:0019866~organelle inner membrane	109	ROMO1, COX5A, SLC25A20, UQCR10, UQCR11, SLC25A22, SLC25A26, HADH, OMA1, APOO, SUCLG1, COX6C, SLC25A33, PAM16, SLC25A35, ATP5C1, MDH2, COX7B, COX7C, CHCHD3, SFXN2, MTCH1, COX6B1, GCDH, ATP5J2, NDUFA4L2, PHB, MPC2, MRPS21, NDUFV3, SLC25A11, USMG5, NDUFV1, NDUFV2, RHOT2, SLC25A19, RHBDL3, ATP5D, CYB5R3, ATP5E, SPG7, UQCRC1, COA3, ATP5B, CYC1, TIMM17B, PINK1, PPOX, UQCRFS1, NDUFAF3, RPS3, NDUFS7, NDU…	3.55271e-13
GOTERM_CC_FAT	GO:0005747~mitochondrial respiratory chain complex I	28	NDUFB5, NDUFB6, NDUFB7, NDUFB9, NDUFB2, NDUFS7, NDUFS6, NDUFS5, NDUFS4, NDUFS3, NDUFS2, NDUFA4, NDUFA5, NDUFB11, NDUFA2, NDUFA3, NDUFB10, NDUFA8, NDUFC2, NDUFA13, NDUFA10, NDUFA1, NDUFA12, PARK7, NDUFA11, NDUFV3, NDUFV1, NDUFV2	3.68594e-12
GOTERM_CC_FAT	GO:0045271~respiratory chain complex I	28	NDUFB5, NDUFB6, NDUFB7, NDUFB9, NDUFB2, NDUFS7, NDUFS6, NDUFS5, NDUFS4, NDUFS3, NDUFS2, NDUFA4, NDUFA5, NDUFB11, NDUFA2, NDUFA3, NDUFB10, NDUFA8, NDUFC2, NDUFA13, NDUFA10, NDUFA1, NDUFA12, PARK7, NDUFA11, NDUFV3, NDUFV1, NDUFV2	3.68594e-12
GOTERM_CC_FAT	GO:0030964~NADH dehydrogenase complex	28	NDUFB5, NDUFB6, NDUFB7, NDUFB9, NDUFB2, NDUFS7, NDUFS6, NDUFS5, NDUFS4, NDUFS3, NDUFS2, NDUFA4, NDUFA5, NDUFB11, NDUFA2, NDUFA3, NDUFB10, NDUFA8, NDUFC2, NDUFA13, NDUFA10, NDUFA1, NDUFA12, PARK7, NDUFA11, NDUFV3, NDUFV1, NDUFV2	3.68594e-12
GOTERM_CC_FAT	GO:0031967~organelle envelope	185	SLC44A1, CHMP4B, CBX3, ROMO1, GFER, EIF5A, COX5A, AQP1, MFF, SLC25A20, UQCR10, CISD1, UQCR11, SLC25A22, SLC25A26, HADH, NUP35, ANKZF1, OMA1, APOO, EGFR, TFPT, SUCLG1, DCTN5, PPP1CC, COX6C, NME1, SLC25A33, PAM16, SLC25A35, ATP5C1, MDH2, CHMP2A, COX7B, CHCHD3, COX7C, CHCHD2, CERS4, SFXN2, ASL, FIS1, TOMM6, CERS2, IVD, MTCH1, COX6B1, DIABLO, PPP2R2B, GCDH, ATP5J2, MSTO1, OSBPL3, MRPS23, OSBPL8, NDUF…	8.44991e-10
GOTERM_CC_FAT	GO:0031975~envelope	185	SLC44A1, CHMP4B, CBX3, ROMO1, GFER, EIF5A, COX5A, AQP1, MFF, SLC25A20, UQCR10, CISD1, UQCR11, SLC25A22, SLC25A26, HADH, NUP35, ANKZF1, OMA1, APOO, EGFR, TFPT, SUCLG1, DCTN5, PPP1CC, COX6C, NME1, SLC25A33, PAM16, SLC25A35, ATP5C1, MDH2, CHMP2A, COX7B, CHCHD3, COX7C, CHCHD2, CERS4, SFXN2, ASL, FIS1, TOMM6, CERS2, IVD, MTCH1, COX6B1, DIABLO, PPP2R2B, GCDH, ATP5J2, MSTO1, OSBPL3, MRPS23, OSBPL8, NDUF…	1.31017e-09
GOTERM_CC_FAT	GO:1990204~oxidoreductase complex	38	NDUFB5, NDUFB6, UQCRC1, NDUFB7, NDUFB9, CYC1, UQCRFS1, PDHB, NDUFB2, NDUFS7, NDUFS6, NDUFS5, UQCR10, NDUFS4, NDUFS3, NDUFS2, PDK1, NDUFA4, NDUFA5, NDUFA2, NDUFB11, NDUFA3, NDUFB10, NDUFA8, NDUFC2, NDUFA13, NDUFA10, NDUFA1, PARK7, NDUFA12, NDUFA11, NDUFV3, SDHA, UQCRH, SDHC, NDUFV1, NDUFV2, UQCRB	2.42502e-09
Annotation Cluster 2	Enrichment Score: 7.033932201709339
Category	Term	Count	Genes	FDR
GOTERM_CC_FAT	GO:1903561~extracellular vesicle	374	LDHB, FHIT, LDHA, CADM4, ATP1B3, CROCC, LTBP4, RPL15, PGD, PGAM1, RPLP2, FSTL1, CCT3, AQP1, CD2AP, CUL3, HMCN1, GOT1, H2AFV, VPS13D, IFT20, RPLP0, RPL11, DDAH2, GNG4, RAB27B, ADAM9, BSG, SUCLG1, NUDT14, H2AFJ, ALDH16A1, TMEM27, PRELP, THY1, MGAT1, JUP, PPP1CA, PGLS, GLUL, RPS19, SERPINF1, NME1, TXNDC5, RPS14, ATP5C1, RPS13, TUBA4A, ADAMTS3, EPS8L1, MDH2, MDH1, ALDOA, AHCY, TALDO1, GGCT, CHCHD3, A…	7.94845e-08
GOTERM_CC_FAT	GO:0070062~extracellular exosome	372	LDHB, FHIT, LDHA, CADM4, ATP1B3, CROCC, LTBP4, RPL15, PGD, PGAM1, RPLP2, FSTL1, CCT3, AQP1, CD2AP, CUL3, HMCN1, GOT1, H2AFV, VPS13D, IFT20, RPLP0, RPL11, DDAH2, GNG4, RAB27B, ADAM9, BSG, SUCLG1, NUDT14, H2AFJ, ALDH16A1, TMEM27, PRELP, THY1, MGAT1, JUP, PPP1CA, PGLS, GLUL, RPS19, SERPINF1, NME1, TXNDC5, RPS14, ATP5C1, RPS13, TUBA4A, ADAMTS3, EPS8L1, MDH2, MDH1, ALDOA, AHCY, TALDO1, GGCT, CHCHD3, A…	8.77548e-08
GOTERM_CC_FAT	GO:0043230~extracellular organelle	374	LDHB, FHIT, LDHA, CADM4, ATP1B3, CROCC, LTBP4, RPL15, PGD, PGAM1, RPLP2, FSTL1, CCT3, AQP1, CD2AP, CUL3, HMCN1, GOT1, H2AFV, VPS13D, IFT20, RPLP0, RPL11, DDAH2, GNG4, RAB27B, ADAM9, BSG, SUCLG1, NUDT14, H2AFJ, ALDH16A1, TMEM27, PRELP, THY1, MGAT1, JUP, PPP1CA, PGLS, GLUL, RPS19, SERPINF1, NME1, TXNDC5, RPS14, ATP5C1, RPS13, TUBA4A, ADAMTS3, EPS8L1, MDH2, MDH1, ALDOA, AHCY, TALDO1, GGCT, CHCHD3, A…	1.12446e-07
GOTERM_CC_FAT	GO:0031988~membrane-bounded vesicle	452	LDHB, FHIT, LDHA, CROCC, CRHBP, LTBP4, RPL15, PGD, PGAM1, RPLP2, VPS53, FSTL1, CUL3, HMCN1, RPLP0, RPL11, DDAH2, GNG4, RAB27B, ADAM9, BSG, VPS41, YIF1B, SSPN, THY1, JUP, PPP1CA, GLUL, RPS19, SERPINF1, NME1, RPS14, RPS13, ADAMTS3, AHCY, GGCT, CHCHD3, ASL, SERPINH1, ATP6V0C, RPS28, RPS29, FAM162A, TUBB4B, PHB, RPS9, PCDH12, FXR2, KCNK1, RPS5, GGN, RPS3A1, RPE, HEBP2, H3F3A, RBMXL1, RTN4, SRSF1, DPP…	3.05789e-06
Annotation Cluster 3	Enrichment Score: 6.030306558885485
Category	Term	Count	Genes	FDR
GOTERM_CC_FAT	GO:0016469~proton-transporting two-sector ATPase complex	23	ATP5D, ATP5E, ATP5J2, ATP5B, ATP6AP1, ATP5F1, ATP6V1H, ATP6V1B2, ATP6V1D, ATP5G3, ATP6V0B, ATP6V1C1, ATP6V0C, 2010107E04RIK, USMG5, ATP6V0E2, ATP5C1, ATP5L, ATP5O, ATP6V0D1, ATP5H, ATP5K, ATP5J	8.58018e-07
GOTERM_CC_FAT	GO:0005753~mitochondrial proton-transporting ATP synthase complex	14	ATP5D, ATP5E, ATP5J2, ATP5B, ATP5F1, ATP5G3, 2010107E04RIK, USMG5, ATP5C1, ATP5L, ATP5O, ATP5H, ATP5K, ATP5J	4.58538e-05
GOTERM_CC_FAT	GO:0045259~proton-transporting ATP synthase complex	14	ATP5D, ATP5E, ATP5J2, ATP5B, ATP5F1, ATP5G3, 2010107E04RIK, USMG5, ATP5C1, ATP5L, ATP5O, ATP5H, ATP5K, ATP5J	9.54848e-05
GOTERM_CC_FAT	GO:0033177~proton-transporting two-sector ATPase complex, proton-transporting domain	12	ATP6V0C, ATP5J2, ATP6V0E2, ATP5F1, ATP5L, ATP5O, ATP6V0D1, ATP5H, ATP5G3, ATP6V0B, ATP5K, ATP5J	0.0242793
GOTERM_CC_FAT	GO:0000276~mitochondrial proton-transporting ATP synthase complex, coupling factor F(o)	8	ATP5J2, ATP5F1, ATP5L, ATP5O, ATP5H, ATP5G3, ATP5K, ATP5J	0.189473
GOTERM_CC_FAT	GO:0045263~proton-transporting ATP synthase complex, coupling factor F(o)	8	ATP5J2, ATP5F1, ATP5L, ATP5O, ATP5H, ATP5G3, ATP5K, ATP5J	0.588616
Annotation Cluster 4	Enrichment Score: 5.653160902777778
Category	Term	Count	Genes	FDR
GOTERM_CC_FAT	GO:0044391~ribosomal subunit	58	RPL36A, RPL15, RPLP2, RPS2, RPS3, RPLP0, MRPL36, FAU, RPL11, RPS27A, MRPL34, MRPL2, MRPL52, RPL35A, MRPL51, MRPS7, ZCCHC17, RPS19, RPS14, RPS15, MRPL49, RPS12, RPS13, MRPL47, MCTS1, UBA52, MRPS17, MRPS12, RPL27A, RPL35, RPL38, MRPL20, MRPL11, RPL30, RPS28, RPL7, RPS29, MPV17L2, RPL9, RPL8, RPL3, MRPL55, RPL5, RPL10A, MRPS23, MRPS24, RPS9, RPL24, MRPS21, RPS6, RPS5, RPL29, RPS3A1, MRPL23, HBA-A2, …	2.19014e-08
GOTERM_CC_FAT	GO:0005840~ribosome	65	RPL36A, MRPS34, MRPS33, RPL15, RPLP2, RPS2, RPS3, RPLP0, MRPL36, FAU, RPL11, RPS27A, MRPL34, MRPL2, MRPL52, RPL35A, MRPL51, MRPL9, MRPS7, ZCCHC17, RPS19, RPL41, RPS14, RPS15, MRPL49, RPS12, RPS13, MRPL47, MRPL45, MCTS1, UBA52, MRPS17, MRPS12, RPL27A, RPL35, RPL38, MRPL20, MRPL11, RPL30, RPS28, RPL7, RPS29, MPV17L2, RPL9, RPL8, RPL3, MRPL55, RPL5, RPL10A, MRPS27, MRPS23, MRPS24, RPS9, RPL24, MRPS2…	2.34856e-06
GOTERM_CC_FAT	GO:0015934~large ribosomal subunit	36	RPL36A, RPL15, RPL27A, RPL35, RPLP2, RPL38, MRPL20, MRPL11, RPL30, MPV17L2, RPL7, RPLP0, RPL9, RPL8, MRPL36, RPL3, MRPL55, RPL5, RPL11, RPL10A, MRPL34, MRPL2, RPL35A, MRPL52, MRPL51, RPL24, ZCCHC17, RPL29, MRPL23, MRPL28, RPL21, RPS12, MRPL49, RPL37A, MRPL47, UBA52	0.000248962
GOTERM_CC_FAT	GO:0022626~cytosolic ribosome	39	RPL36A, RPL15, RPL27A, RPL35, RPLP2, RPL38, RPS2, RPS3, RPL30, RPS28, RPL7, RPS29, RPLP0, RPL9, RPL8, RPL3, FAU, RPL5, RPL11, RPL10A, RPS27A, RPL35A, RPS9, RPL24, RPS6, RPS5, ZCCHC17, RPL29, RPS3A1, HBA-A2, RPS19, RPS14, RPL21, RPS15, RPS12, RPS13, RPL37A, MCTS1, UBA52	0.000308599
GOTERM_CC_FAT	GO:0044445~cytosolic part	52	RPL36A, HPS3, RPL15, RPLP2, CCT3, PRDX3, RPS2, RPS3, RPLP0, FAU, RPL11, CHUK, RPS27A, RPL35A, PFKL, ZCCHC17, CIAO1, RPS19, RPS14, RPS15, RPS12, RPS13, HBB-BT, MCTS1, UBA52, RPL35, RPL27A, RPL38, RPL30, RPS28, RPS29, RPL7, RPL9, RPL8, RPL3, ENO3, RPL5, RPL10A, ENO1, RPS9, RPL24, RPS6, RPS5, RPL29, RPS3A1, HBA-A2, PSMC6, PSMC5, PSMC3, RPL21, PSMC1, RPL37A	0.0270309
GOTERM_CC_FAT	GO:0015935~small ribosomal subunit	23	MRPS17, MRPS23, MRPS12, MRPS24, RPS9, MRPS21, MRPS7, RPS6, RPS2, RPS5, RPS3A1, RPS3, HBA-A2, RPS28, RPS19, RPS29, RPS14, RPS15, RPS12, FAU, RPS13, MCTS1, RPS27A	0.0462339
GOTERM_CC_FAT	GO:0022627~cytosolic small ribosomal subunit	17	RPS9, RPS6, RPS2, RPS5, RPS3A1, RPS3, HBA-A2, RPS19, RPS28, RPS29, RPS14, RPS15, RPS12, FAU, RPS13, MCTS1, RPS27A	0.0874022
GOTERM_CC_FAT	GO:0022625~cytosolic large ribosomal subunit	23	RPL35A, RPL36A, RPL15, RPL35, RPL27A, RPLP2, RPL24, RPL38, ZCCHC17, RPL29, RPL30, RPL7, RPL21, RPL9, RPLP0, RPL8, RPL3, RPS12, RPL11, RPL37A, RPL5, RPL10A, UBA52	0.170977
GOTERM_CC_FAT	GO:0030529~intracellular ribonucleoprotein complex	126	RALY, SRP14, MRPS34, RPL36A, MRPS33, RPL15, RPLP2, DCPS, RBM8A, RPLP0, U2AF1, MRPL36, FAU, LSM4, RPL11, MRPL34, RPS27A, PABPN1, RPL35A, MRPL52, MRPL51, RRP7A, EMG1, ZFP326, RPS19, RPS14, RPS15, RPS12, MRPL49, SNRPA, RPS13, MRPL47, MRPL45, MCTS1, UBA52, MRPS17, PPIL1, MRPS12, LIN28A, HNRNPA3, HNRNPM, RPS28, RPL7, RPS29, RPL9, EIF3E, HNRNPF, RPL8, EIF3K, RPL3, MRPL55, RPL5, RPL10A, HNRNPC, MRPS27, …	1.91458
GOTERM_CC_FAT	GO:1990904~ribonucleoprotein complex	126	RALY, SRP14, MRPS34, RPL36A, MRPS33, RPL15, RPLP2, DCPS, RBM8A, RPLP0, U2AF1, MRPL36, FAU, LSM4, RPL11, MRPL34, RPS27A, PABPN1, RPL35A, MRPL52, MRPL51, RRP7A, EMG1, ZFP326, RPS19, RPS14, RPS15, RPS12, MRPL49, SNRPA, RPS13, MRPL47, MRPL45, MCTS1, UBA52, MRPS17, PPIL1, MRPS12, LIN28A, HNRNPA3, HNRNPM, RPS28, RPL7, RPS29, RPL9, EIF3E, HNRNPF, RPL8, EIF3K, RPL3, MRPL55, RPL5, RPL10A, HNRNPC, MRPS27, …	1.96979
Annotation Cluster 5	Enrichment Score: 4.067816276927643
Category	Term	Count	Genes	FDR
GOTERM_CC_FAT	GO:0001750~photoreceptor outer segment	23	GNAT1, GUCA1B, RP1, BBS7, MYO7A, CNGB1, CNGA3, PRPH2, RGS9BP, CNGA1, TULP1, PDE6B, GNGT1, MYRIP, PLEKHB1, IFT20, GNB1, ARR3, PDC, RAPGEF4, CACNA1F, RHO, ROM1	0.00298001
GOTERM_CC_FAT	GO:0031513~nonmotile primary cilium	35	RP1, BBS7, BBS9, MYO7A, TMEM237, CETN2, D1ERTD622E, CNGB1, TMEM17, PDE6B, PLEKHB1, IFT20, ARR3, PKD2, RAPGEF4, GNAT1, GUCA1B, RPGRIP1, CNGA3, PRPH2, CNGA1, RGS9BP, ARL3, GNGT1, TULP1, MKS1, MYRIP, GNB1, PDC, FAM161A, CACNA1F, SEPT7, MDM1, ROM1, RHO	0.021755
GOTERM_CC_FAT	GO:0072372~primary cilium	37	RP1, BBS7, BBS9, MYO7A, TMEM237, CETN2, D1ERTD622E, CNGB1, TMEM17, VIPR2, PDE6B, PLEKHB1, IFT20, ARR3, PKD2, RAPGEF4, TBC1D30, GNAT1, GUCA1B, RPGRIP1, CNGA3, PRPH2, CNGA1, RGS9BP, ARL3, GNGT1, TULP1, MKS1, MYRIP, GNB1, PDC, FAM161A, CACNA1F, SEPT7, MDM1, ROM1, RHO	0.740895
GOTERM_CC_FAT	GO:0005929~cilium	75	RP1, LDHA, CROCC, MYO7A, ADCY6, TMEM237, PGAM1, D1ERTD622E, CNGB1, TMEM17, VIPR2, ARL2BP, PKM, PLEKHB1, DYNLL1, CEP250, MAP1LC3B, IFT20, RAB28, RAPGEF4, RABL2, HSP90AA1, RPGRIP1, BBS12, SLC9A3R1, ARL6, CNGA3, DNAIC2, ATP6V1D, CNGA1, ARL3, MKS1, SLC26A6, EFHC1, CATSPER4, MYRIP, GNB1, LCA5, SEPT7, MDM1, ROM1, ALDOA, TAPT1, DNAH9, BBS7, BBS9, CETN4, TMEM218, CEP19, CETN2, KLC3, CEP164, STARD10, GPI1…	6.69218
