# Supplementary material for: miR‐181a/b downregulation: a mutation‐independent therapeutic approach for inherited retinal diseases
Source: EMBO Mol Med. 2022 Oct 4;14(11):e15941. doi: 10.15252/emmm.202215941 (PMC9641422; doi:10.15252/emmm.202215941)
Supplement: Supplementary file 5 — Source Data for Expanded View [file EMMM-14-e15941-s005.zip]

Archive with 2 entries (2 files):
- EMM-2022-15941_Source data fig EV3.pdf
- EMM-2022-15941_Source data fig EV2.pdf
